# Supplementary material for: Comparative mitogenomics of freshwater snails of the genus Bulinus, obligatory vectors of Schistosoma haematobium, causative agent of human urogenital schistosomiasis
Source: Sci Rep. 2022 Mar 30;12:5357. doi: 10.1038/s41598-022-09305-7 (PMC8967911; doi:10.1038/s41598-022-09305-7)
Supplement: Supplementary file 2 — Supplementary Table 1. [file 41598_2022_9305_MOESM2_ESM.xlsx]

## Sheet: Sheet1
Supplementary Table 1.
Detailed information about location of 37 genes in six mitogenomes of Bulinus snails
				Position (nt)						Length (bp)						Start/ Stop
Gene	Strand	BuT (13767bp)	BuN (13690bp)	BuU (13715bp)	BuGe (13734bp)	BuGc (13747bp)	BuGw (13740bp)	BuT	BuN	BuU	BuGe	BuGc (gBuA)	BuGw	BuT	BuN	BuU	BuGe	BuGc (gBuA)	BuGw
GenBank	Accession	MK41449	MK414450	MK414451	MK414452	MK414453	MK414454
nad5	+	1-1650	1-1644	1-1644	1-1644	1-1644	1-1644	1650	1644	1644	1644	1644	1644	ATA/TAG	ATA/TAG	ATT/TAG	ATA/TAG	ATA/TAG	ATA/TAG
nad1	+	1634-2527	1628-2521	1628-2521	1628-2518	1628-2518	1628-2518	894	894	894	891	891	891	ATG/TAA	ATG/TAA	ATG/TAA	ATG/TAA	ATG/TAA	ATG/TAA
nad4L	+	2529-2849	2523-2843	2523-2843	2524-2844	2524-2844	2524-2844	321	321	321	321	321	321	ATT/TAG	ATA/TAG	ATT/TAG	ATA/TAG	ATA/TAG	ATA/TAG
cob	+	2815-3911	2800-3907	2800-3909	2801-3909	2801-3910	2801-3912	1097	1108	1110	1109	1110	1113	ATG/TA-	ATT/T--	ATT/TAG	ATT/TA-	ATT/TAA	ATT/TA-
trnD	+	3912-3978						67
trnC	+	3974-4035	3908-3971	3910-3973	3910-3974	3916-3981	3913-3975	62	64	64	65	66	63
trnF	+	4038-4099	3979-4042	3978-4039	3979-4042	3987-4050	3985-4049	62	64	62	64	64	65
cox2	+	4101-4772	4044-4662	4041-4661	4043-4661	4051-4668	4050-4667	652	619	621	619	618	618	ATT/T--	ATT/T--	ATT/TAA	ATT/T--	ATT/TAA	ATT/TAA
trnY	+	4753-4815	4663-4720	46637-4722	4662-4716	4684-4731	4678-4735	63	58	59	55	57	58
trnD	+		4721-4786	4718-4782	4717-4780	4734-4799	4736-4802		66	65	64	66	67
trnW	+	4810-4872	4783-4844	4778-4840	4778-4840	4795-4857	4798-4858	63	62	63	63	63	61
trnG	+	4872-4937	4844-4908	4843-4907	4842-4907	4859-4922	4859-4932	66	65	65	66	64	74
trnH	+	4929-4990	4900-4960	4899-4964	4899-4962	4914-4979	4914-4977	62	61	66	64	66	64
trnQ	-	4993-5053	4963-5021	4967-5025	4965-5024	4982-5041	4980-5039	61	59	59	60	60	60
trnL2	-	5043-5112	5010-5079	5015-5083	5014-5080	5031-5101	5029-5095	70	70	69	67	71	68
atp8	-	5115-5222	5080-5187	5085-5195	5081-5188	5102-5207	5096-5202	108	108	111	108	106	106	ATT/TAA	ATA/TAA	ATT/TAA	ATC/T--	ATT/T--	ATT/T--
trnN	-	5223-5290	5189-5251	5196-5262	5189-5255	5208-5275	5203-5266	68	63	67	67	68	64
atp6	-	5291-5930	5252-5891	5263-5902	5256-5889	5276-5909	5267-5900	640	640	640	634	634	634	ATT/T--	ATA/T--	ATT/T--	ATT/T--	ATT/T--	ATT/T--
trnR	-	5931-5992	5892-5953	5903-5965	5890-5951	5910-5972	5901-5963	62	62	63	62	63	63
trnE	-	5988-6051	5943-6007	5948-6019	5946-6019	5970-6031	5961-6019	64	65	72	74	62	59
12S	-	6052-6761	6008-6716	6020-6727	6020-6719	6032-6739	6020-6730	710	709	708	700	708	711
trnM	-	6762-6825	6717-6780	6728-6790	6720-6781	6740-6801	6731-6792	64	64	63	62	62	62
nad3	-	6826-7171	6781-7126	6791-7136	6782-7127	6802-7150	6793-7135	346	346	346	346	349	343	ATA/T--	ATA/T--	ATA/T--	ATA/T--	ATA/T--	ATA/T--
trnS2	-	7172-7227	7127-7183	7137-7194	7128-7185	7151-7207	7136-7192	56	57	58	58	57	57
trnS1	+	7229-7286	7184-7238	7195-7253	7184-7240	7206-7263	7191-7246	58	55	59	57	58	56
nad4	+	7292-8588*	7244-8536	7254-8555	7242-8543	7264-8568	7247-8551	1300	1293	1302	1302	1305	1305	ATA/T--*	ATA/TAA	ATT/TAA	ATT/TAA	ATT/TAA	ATT/TAA
trnT	-	8608-8672	8556-8618	8568-8629	8579-8639	8594-8657	8587-8649	65	63	62	61	64	63
cox3	-	8673-9471	8619-9429	8630-9404	8640-9423	8658-9462	8650-9454	799	811	775	784	805	805	ATG/T--	ATT/T--	ATT/T--	ATA/T--	ATT/T--	ATT/T--
trnI	+	9491-9557	9435-9499	9446-9511	9456-9520	9473-9538	9467-9532	67	65	66	65	66	66
nad2	+	9575-10460	9501-10395	9512-10406	9521-10415	9540-10434	9534-10428	886	895	895	895	895	895	TTG/T--	ATA/T--	ATT/T--	ATT/T---	ATT/T--	ATT/T--
trnK	+	10461-10524	10396-10450	10407-10467	10416-10470	10435-10489	10429-10483	64	55	61	55	55	55
cox1	+	10552-12045	10451-11977	10495-11986	10471-11997	10490-12016	10484-12010	1494	1527	1492	1527	1527	1527	ATT/TAA	TTG/TAA	ATC/T--	TTG/TAA	TTG/TAA	TTG/TAA
trnV	+	12049-12112	11980-12041	11987-12049	12007-12068	12026-12088	12016-12077	64	62	63	62	63	62
16S	+	12113-13116	12042-13036	12050-13057	12181-13076	12202-13093	12078-13083	1004	995	1008	1008	1005	1006
trnL1	+	13117-13181	13037-13099	13058-13122	13077-13143	13094-13161	13084-13146	65	63	65	67	68	63
trnA	+	13178-13241	13096-13158	13119-13184	13137-13202	13155-13216	13143-13209	64	63	66	66	62	67
trnP	+	13241-13302	13159-13220	13185-13245	13203-13264	13217-13277	13210-13270	62	62	61	62	61	61
nad6	+	13305-13754	13222-13677	13247-13702	13266-13721	13279-13734	13272-13727	450	456	456	456	456	456	ATA/TAA	ATT/TAA	ATA/TAA	ATT/TAA	ATA/TAA	ATA/TAA
		*incomplete stop (T--) followed by inverted repeat
